# Supplementary material for: Comparing the Fate and Transport of MS2 Bacteriophage and Sodium Fluorescein in a Karstic Chalk Aquifer
Source: Pathogens. 2024 Feb 13;13(2):168. doi: 10.3390/pathogens13020168 (PMC10891704; doi:10.3390/pathogens13020168)
Supplement: Supplementary file 1 [file pathogens-13-00168-s001.zip]

Archive with 7 entries (7 files):
- ABH1_dye_mfit.pdf
- ABH1_PCUA.png
- ABH1_phage_mfit.pdf
- ABH2_dye_mfit.pdf
- ABH2_PCUA_DYE.png
- ABH2_PCUA_PHAGE.png
- ABH2_phage_mfit.pdf
